# Supplementary material for: Remote delivery of culturally adapted prevent-teach-reinforce for families with Chinese American families of young autistic children
Source: Front Psychiatry. 2026 Apr 21;17:1783825. doi: 10.3389/fpsyt.2026.1783825 (PMC13140853; doi:10.3389/fpsyt.2026.1783825)
Supplement: Supplementary file 1 [file SupplementaryFile1.zip]

Archive with 4 entries (4 files):
- Supplementary Table 1 Individualized treatment fidelity checklists across dyads.docx
- Supplementary Table 2 Training Fidelity Checklist.docx
- Supplementary Table 3 Coaching Fidelity Checklist.docx
- Supplementary Table 4 Mothers' satisfaction with the telepractice delivery modality .docx
